# Supplementary material for: New genetic data reveals a new species of Zospeum in Bosnia (Gastropoda, Ellobioidea, Carychiinae)
Source: Zookeys. 2021 Nov 18;1071:175–93. doi: 10.3897/zookeys.1071.66417 (PMC8616889; doi:10.3897/zookeys.1071.66417)
Supplement: XML Treatment for Zospeum simplex [file zookeys.1071.66417-treatment1.xml]

<!DOCTYPE tp:taxon-treatment
  PUBLIC "-//TaxonX//DTD Taxonomic Treatment Publishing DTD v0 20100105//EN" "tax-treatment-NSO.dtd">
<tp:taxon-treatment xmlns:tp="http://www.plazi.org/taxpub"><tp:treatment-meta><kwd-group><label>Taxon classification</label><kwd>
                <named-content content-type="kingdom">Animalia</named-content>
              </kwd><kwd>
                <named-content content-type="order">Ellobiida</named-content>
              </kwd><kwd>
                <named-content content-type="family">Ellobiidae</named-content>
              </kwd></kwd-group><mixed-citation publication-type="journal"><person-group><name><surname>Inäbnit</surname><given-names>Thomas</given-names></name><name><surname>Jochum</surname><given-names>Adrienne</given-names></name><name><surname>Slapnik</surname><given-names>Raijko</given-names></name><name><surname>Neubert</surname><given-names>Eike</given-names></name></person-group><article-title>New genetic data reveals a new species of <italic><tp:taxon-name><tp:taxon-name-part taxon-name-part-type="genus" reg="Zospeum">Zospeum</tp:taxon-name-part></tp:taxon-name></italic> in Bosnia (<tp:taxon-name><tp:taxon-name-part taxon-name-part-type="class">Gastropoda</tp:taxon-name-part></tp:taxon-name>, <tp:taxon-name><tp:taxon-name-part taxon-name-part-type="superfamily">Ellobioidea</tp:taxon-name-part></tp:taxon-name>, <tp:taxon-name><tp:taxon-name-part taxon-name-part-type="subfamily">Carychiinae</tp:taxon-name-part></tp:taxon-name>)</article-title><source>Zookeys</source><day>18</day><month>11</month><year>2021</year><volume>1071</volume><fpage>175</fpage><lpage>193</lpage><pub-id pub-id-type="doi">10.3897/zookeys.1071.66417</pub-id></mixed-citation></tp:treatment-meta><tp:nomenclature><tp:taxon-name>
              <object-id xmlns:xlink="http://www.w3.org/1999/xlink" content-type="arpha" xlink:type="simple">04D6F12E-943D-5710-A586-2DFCA1508456</object-id>
              <tp:taxon-name-part taxon-name-part-type="genus" reg="Zospeum">Zospeum</tp:taxon-name-part>
              <tp:taxon-name-part taxon-name-part-type="species" reg="simplex">simplex</tp:taxon-name-part>
              <object-id xmlns:xlink="http://www.w3.org/1999/xlink" content-type="zoobank" xlink:type="simple">http://zoobank.org/0B924616-1AC1-49B8-BE5F-531286EACE63</object-id>
            </tp:taxon-name><tp:taxon-authority>Inäbnit, Jochum &amp; Neubert, sp. nov.</tp:taxon-authority><xref ref-type="fig" rid="F1">Figures 1</xref><xref ref-type="fig" rid="F3">, 3</xref></tp:nomenclature><tp:treatment-sec sec-type="Type specimens" id="SECID0ESKAK"><title>Type specimens.</title><p><bold><italic>Holotype</italic>:</bold><named-content xmlns:xlink="http://www.w3.org/1999/xlink" content-type="dwc:institutional_code" xlink:type="simple">NMBE</named-content> 568060, Jama Dobravljevac, 25.08.2019, leg. R. Slapnik &amp; J. Valentinčič; <bold><italic>Paratypes</italic></bold>: <named-content xmlns:xlink="http://www.w3.org/1999/xlink" content-type="dwc:institutional_code" xlink:type="simple">NMBE</named-content> 568061–568063; <named-content xmlns:xlink="http://www.w3.org/1999/xlink" content-type="dwc:institutional_code" xlink:type="simple">SMF</named-content> 349425, 4 shells; <abbrev xmlns:xlink="http://www.w3.org/1999/xlink" content-type="institution" xlink:title="Rajko Slapnik Collection, Kamnik, Slovenia" id="ABBRID0EPLAK" xlink:type="simple">RSC</abbrev> 3760, 6 shells; Jama Dobravljevac, 25.08.2019, leg. R. Slapnik &amp; J. Valentinčič.</p></tp:treatment-sec><tp:treatment-sec sec-type="material" id="SECID0EULAK"><title>Specimens examined.</title><p><named-content xmlns:xlink="http://www.w3.org/1999/xlink" content-type="dwc:institutional_code" xlink:type="simple">NMBE</named-content> 568054, Špilja Dahna, 03.09.2009, leg. A. Schoenhoffer; <named-content xmlns:xlink="http://www.w3.org/1999/xlink" content-type="dwc:institutional_code" xlink:type="simple">NMBE</named-content> 568055–568058, Jama u kamenolomu, 24.08.2019, leg. R. Slapnik &amp; J. Valentinčič; <named-content xmlns:xlink="http://www.w3.org/1999/xlink" content-type="dwc:institutional_code" xlink:type="simple">NMBE</named-content> 568059, Vranjača, 24.08.2019, leg. R. Slapnik &amp; J. Valentinčič.</p></tp:treatment-sec><tp:treatment-sec sec-type="diagnosis" id="SECID0EJMAK"><title>Diagnosis.</title><p>Shell usually ca. 1.3 mm in height, transparent, conical, peristome thickened, roundish, with a differentiated parietal shield, lamellae not present.</p><p>Measurements (n = 9): Shell height: 1.26–1.42 mm (mean: 1.378 ± 0.047 mm); shell width: 0.93–1.04 mm (mean: 0.976 ± 0.035 mm); aperture height: 0.54–0.67 mm (mean: 0.6 ± 0.037); aperture width: 0.54–0.65 mm (mean: 0.601 ± 0.033 mm); number of whorls: 5–5.5.</p></tp:treatment-sec><tp:treatment-sec sec-type="description" id="SECID0EPMAK"><title>Description.</title><p>Shell conical, translucent when fresh; suture deep; aperture somewhat roundish to reniform; parietal shield clearly differentiated from the rest of the lip, straight and thin; no lamellae present.</p><p>Differing from <italic><tp:taxon-name><tp:taxon-name-part taxon-name-part-type="genus" reg="Zospeum">Z.</tp:taxon-name-part><tp:taxon-name-part taxon-name-part-type="species" reg="pretneri">pretneri</tp:taxon-name-part></tp:taxon-name></italic> and <italic><tp:taxon-name><tp:taxon-name-part taxon-name-part-type="genus" reg="Zospeum">Z.</tp:taxon-name-part><tp:taxon-name-part taxon-name-part-type="species" reg="tholussum">tholussum</tp:taxon-name-part></tp:taxon-name></italic> by its broader shell and the differentiated parietal shield; differs from <italic><tp:taxon-name><tp:taxon-name-part taxon-name-part-type="genus" reg="Zospeum">Z.</tp:taxon-name-part><tp:taxon-name-part taxon-name-part-type="species" reg="manitaense">manitaense</tp:taxon-name-part></tp:taxon-name></italic> by the absence of a visible parietalis in the aperture; barely differs from <tp:taxon-name><tp:taxon-name-part taxon-name-part-type="genus" reg="Zospeum">Z.</tp:taxon-name-part><tp:taxon-name-part taxon-name-part-type="uncertainty-rank">aff.</tp:taxon-name-part><tp:taxon-name-part taxon-name-part-type="species" reg="troglobalcanicum">troglobalcanicum</tp:taxon-name-part></tp:taxon-name> morphologically, on average with reduced shell broadness and a slightly deeper suture (see Remarks).</p></tp:treatment-sec><tp:treatment-sec sec-type="distribution" id="SECID0EEOAK"><title>Distribution.</title><p>Known from four caves (Jama Dobravljevac, Špilja Dahna, Jama u kamenolomu, Vranjača) in the municipality of Tomislavgrad in Bosnia-Herzegovina.</p></tp:treatment-sec><tp:treatment-sec sec-type="etymology" id="SECID0EJOAK"><title>Etymology.</title><p>Named <italic><tp:taxon-name><tp:taxon-name-part taxon-name-part-type="genus" reg="Zospeum"/><tp:taxon-name-part taxon-name-part-type="species" reg="simplex">simplex</tp:taxon-name-part></tp:taxon-name></italic> (= simple, unsophisticated) due to the lack of any form of shell sculpture or lamellae.</p></tp:treatment-sec><tp:treatment-sec sec-type="remarks" id="SECID0EZOAK"><title>Remarks.</title><p>Difficult to separate from <italic><tp:taxon-name><tp:taxon-name-part taxon-name-part-type="genus" reg="Zospeum">Z.</tp:taxon-name-part><tp:taxon-name-part taxon-name-part-type="species" reg="troglobalcanicum">troglobalcanicum</tp:taxon-name-part></tp:taxon-name></italic> without genetic data (which is not uncommon in <italic><tp:taxon-name><tp:taxon-name-part taxon-name-part-type="genus" reg="Zospeum">Zospeum</tp:taxon-name-part></tp:taxon-name></italic>; see <xref ref-type="bibr" rid="B16">Inäbnit et al. 2019</xref>). Both species have a nondescript shell without prominent shell sculpture or lamellae within the aperture. <xref ref-type="bibr" rid="B1">Absolon’s (1916)</xref> description of <italic><tp:taxon-name><tp:taxon-name-part taxon-name-part-type="genus" reg="Zospeum">Z.</tp:taxon-name-part><tp:taxon-name-part taxon-name-part-type="species" reg="troglobalcanicum">troglobalcanicum</tp:taxon-name-part></tp:taxon-name></italic> consisted out of a photograph depicting multiple specimens haphazardly clustered together in various positions and a legend that established the name and type locality. The lack of a written characterisation of the species in the original description and the fact that the specimens in the photograph weren’t depicted in any standardised position makes a characterisation of the species fairly challenging (putative syntype specimen, collected by K. Absolon from the type locality, was only located very recently by AJ in Vienna (<named-content xmlns:xlink="http://www.w3.org/1999/xlink" content-type="dwc:institutional_code" xlink:type="simple">NHMW</named-content> Mol.Coll.Edlauer 32.749) and couldn’t be studied yet). From the photograph in <xref ref-type="bibr" rid="B1">Absolon (1916)</xref>, the species can be characterised as similar to <italic><tp:taxon-name><tp:taxon-name-part taxon-name-part-type="genus" reg="Zospeum">Z.</tp:taxon-name-part><tp:taxon-name-part taxon-name-part-type="species" reg="manitaense">manitaense</tp:taxon-name-part></tp:taxon-name></italic> in shell shape, without any visible lamella in the aperture and with a comparatively large parietal shield. The larger parietal shield might serve as a distinguishing character between <italic><tp:taxon-name><tp:taxon-name-part taxon-name-part-type="genus" reg="Zospeum">Z.</tp:taxon-name-part><tp:taxon-name-part taxon-name-part-type="species" reg="simplex">simplex</tp:taxon-name-part></tp:taxon-name></italic> and <italic><tp:taxon-name><tp:taxon-name-part taxon-name-part-type="genus" reg="Zospeum">Z.</tp:taxon-name-part><tp:taxon-name-part taxon-name-part-type="species" reg="troglobalcanicum">troglobalcanicum</tp:taxon-name-part></tp:taxon-name></italic>, though the illustration of a topotypic specimen in <xref ref-type="bibr" rid="B3">Bole (1974</xref>; fig. 3h) might indicate that this character is variable within the population. The two specimens we preliminarily assigned to <italic><tp:taxon-name><tp:taxon-name-part taxon-name-part-type="genus" reg="Zospeum">Z.</tp:taxon-name-part><tp:taxon-name-part taxon-name-part-type="species" reg="troglobalcanicum">troglobalcanicum</tp:taxon-name-part></tp:taxon-name></italic> (Fig. <xref ref-type="fig" rid="F3">3</xref>, <named-content xmlns:xlink="http://www.w3.org/1999/xlink" content-type="dwc:institutional_code" xlink:type="simple">NMBE</named-content> 568052; <xref ref-type="bibr" rid="B16">Inäbnit et al. 2019</xref>: fig. 7u) only have a small parietal shield. As of now, the shell height:shell width ratio seems to be the most effective way of separating the two specimens from <italic><tp:taxon-name><tp:taxon-name-part taxon-name-part-type="genus" reg="Zospeum">Z.</tp:taxon-name-part><tp:taxon-name-part taxon-name-part-type="species" reg="simplex">simplex</tp:taxon-name-part></tp:taxon-name></italic> (<italic><tp:taxon-name><tp:taxon-name-part taxon-name-part-type="genus" reg="Zospeum">Z.</tp:taxon-name-part><tp:taxon-name-part taxon-name-part-type="species" reg="simplex">simplex</tp:taxon-name-part></tp:taxon-name></italic>: generally higher than 1.3 (one exception); <tp:taxon-name><tp:taxon-name-part taxon-name-part-type="genus" reg="Zospeum">Z.</tp:taxon-name-part><tp:taxon-name-part taxon-name-part-type="uncertainty-rank">aff.</tp:taxon-name-part><tp:taxon-name-part taxon-name-part-type="species" reg="troglobalcanicum">troglobalcanicum</tp:taxon-name-part></tp:taxon-name>: below 1.3), but that might just be due to the low sample sizes. Investigation of the inner aspects of the shells will be presented in a later work.</p><fig id="F3" position="float" orientation="portrait"><object-id xmlns:xlink="http://www.w3.org/1999/xlink" content-type="doi" xlink:type="simple">10.3897/zookeys.1071.66417.figure3</object-id><object-id xmlns:xlink="http://www.w3.org/1999/xlink" content-type="arpha" xlink:type="simple">13FD146E-BD2A-5786-B128-59F0584239DB</object-id><label>Figure 3.</label><caption><p>Specimens sequenced in this study. <italic><tp:taxon-name><tp:taxon-name-part taxon-name-part-type="genus" reg="Zospeum">Zospeum</tp:taxon-name-part><tp:taxon-name-part taxon-name-part-type="species" reg="troglobalcanicum">troglobalcanicum</tp:taxon-name-part></tp:taxon-name></italic>: <named-content xmlns:xlink="http://www.w3.org/1999/xlink" content-type="dwc:institutional_code" xlink:type="simple">NMBE</named-content> 568052 &amp; 568053 (both from Špilja Jezero); <italic><tp:taxon-name><tp:taxon-name-part taxon-name-part-type="genus" reg="Zospeum">Zospeum</tp:taxon-name-part><tp:taxon-name-part taxon-name-part-type="species" reg="simplex">simplex</tp:taxon-name-part></tp:taxon-name></italic> sp. nov.: <named-content xmlns:xlink="http://www.w3.org/1999/xlink" content-type="dwc:institutional_code" xlink:type="simple">NMBE</named-content> 568054 (Špilja Dahna), <named-content xmlns:xlink="http://www.w3.org/1999/xlink" content-type="dwc:institutional_code" xlink:type="simple">NMBE</named-content> 568055–568057 (Jama u kamenolomu), <named-content xmlns:xlink="http://www.w3.org/1999/xlink" content-type="dwc:institutional_code" xlink:type="simple">NMBE</named-content> 568059 (Vranjača), <named-content xmlns:xlink="http://www.w3.org/1999/xlink" content-type="dwc:institutional_code" xlink:type="simple">NMBE</named-content> 568060 (Holotype, Jama Dobravljevac), <named-content xmlns:xlink="http://www.w3.org/1999/xlink" content-type="dwc:institutional_code" xlink:type="simple">NMBE</named-content> 568061–568063 (Paratypes, Jama Dobravljevac)</p></caption><graphic xmlns:xlink="http://www.w3.org/1999/xlink" xlink:href="zookeys-1071-175-g003.jpg" position="float" orientation="portrait" xlink:type="simple" id="oo_612373.jpg"><uri content-type="original_file" xlink:type="simple">https://binary.pensoft.net/fig/612373</uri></graphic></fig></tp:treatment-sec><tp:treatment-sec><!--Section generated to contain objects referenced in tp:taxon-treatment.--><fig id="F1" position="float" orientation="portrait"><object-id xmlns:xlink="http://www.w3.org/1999/xlink" content-type="doi" xlink:type="simple">10.3897/zookeys.1071.66417.figure1</object-id><object-id xmlns:xlink="http://www.w3.org/1999/xlink" content-type="arpha" xlink:type="simple">329C091C-CE1B-5050-86BC-A9E8AF6727A8</object-id><label>Figure 1.</label><caption><p>Map showing the distribution of the <italic><tp:taxon-name><tp:taxon-name-part taxon-name-part-type="genus" reg="Zospeum">Zospeum</tp:taxon-name-part><tp:taxon-name-part taxon-name-part-type="species" reg="pretneri">pretneri</tp:taxon-name-part></tp:taxon-name></italic> group and the <italic><tp:taxon-name><tp:taxon-name-part taxon-name-part-type="genus" reg="Zospeum">Zospeum</tp:taxon-name-part><tp:taxon-name-part taxon-name-part-type="species" reg="alpestre">alpestre</tp:taxon-name-part></tp:taxon-name></italic> group (except <italic><tp:taxon-name><tp:taxon-name-part taxon-name-part-type="genus" reg="Zospeum">Z.</tp:taxon-name-part><tp:taxon-name-part taxon-name-part-type="species" reg="isselianum">isselianum</tp:taxon-name-part></tp:taxon-name></italic>). Austrian specimens from <xref ref-type="bibr" rid="B23">Kruckenhauser et al. (2019)</xref> are labelled as “<tp:taxon-name><tp:taxon-name-part taxon-name-part-type="genus" reg="Zospeum">Z.</tp:taxon-name-part><tp:taxon-name-part taxon-name-part-type="uncertainty-rank">cf.</tp:taxon-name-part><tp:taxon-name-part taxon-name-part-type="species" reg="amoenum">amoenum</tp:taxon-name-part></tp:taxon-name>”.</p></caption><graphic xmlns:xlink="http://www.w3.org/1999/xlink" xlink:href="zookeys-1071-175-g001.jpg" position="float" orientation="portrait" xlink:type="simple" id="oo_612371.jpg"><uri content-type="original_file" xlink:type="simple">https://binary.pensoft.net/fig/612371</uri></graphic></fig></tp:treatment-sec><ref-list><ref id="B23"><mixed-citation xmlns:xlink="http://www.w3.org/1999/xlink" xlink:type="simple"><person-group><name name-style="western"><surname>Kruckenhauser</surname><given-names>L</given-names></name><name name-style="western"><surname>Plan</surname><given-names>L</given-names></name><name name-style="western"><surname>Mixanig</surname><given-names>H</given-names></name><name name-style="western"><surname>Slapnik</surname><given-names>R</given-names></name></person-group> (<year>2019</year>) <article-title>Verwandtschaftsbeziehungen von Kärntner Populationen der Höhlenschnecke <italic><tp:taxon-name><tp:taxon-name-part taxon-name-part-type="genus">Zospeum</tp:taxon-name-part><tp:taxon-name-part taxon-name-part-type="species">isselianum</tp:taxon-name-part></tp:taxon-name></italic>.</article-title><source>Die Höhle</source><volume>70</volume>: <fpage>139</fpage>–<lpage>147</lpage>.</mixed-citation></ref><ref id="B16"><mixed-citation xmlns:xlink="http://www.w3.org/1999/xlink" xlink:type="simple"><person-group><name name-style="western"><surname>Inäbnit</surname><given-names>T</given-names></name><name name-style="western"><surname>Jochum</surname><given-names>A</given-names></name><name name-style="western"><surname>Kampschulte</surname><given-names>M</given-names></name><name name-style="western"><surname>Martels</surname><given-names>G</given-names></name><name name-style="western"><surname>Ruthensteiner</surname><given-names>B</given-names></name><name name-style="western"><surname>Slapnik</surname><given-names>R</given-names></name><name name-style="western"><surname>Nesselhauf</surname><given-names>C</given-names></name><name name-style="western"><surname>Neubert</surname><given-names>E</given-names></name></person-group> (<year>2019</year>) <article-title>An integrative taxonomic study reveals carychiid microsnails of the troglobitic genus <italic><tp:taxon-name><tp:taxon-name-part taxon-name-part-type="genus">Zospeum</tp:taxon-name-part></tp:taxon-name></italic> in the Eastern and Dinaric Alps (<tp:taxon-name><tp:taxon-name-part taxon-name-part-type="class">Gastropoda</tp:taxon-name-part></tp:taxon-name>, <tp:taxon-name><tp:taxon-name-part taxon-name-part-type="superfamily">Ellobioidea</tp:taxon-name-part></tp:taxon-name>, <tp:taxon-name><tp:taxon-name-part taxon-name-part-type="subfamily">Carychiinae</tp:taxon-name-part></tp:taxon-name>).</article-title><source>Organisms Diversity &amp; Evolution</source><volume>19</volume>: <fpage>135</fpage>–<lpage>177</lpage>. <ext-link xlink:type="simple" ext-link-type="doi" xlink:href="10.1007/s13127-019-00400-8">https://doi.org/10.1007/s13127-019-00400-8</ext-link></mixed-citation></ref><ref id="B1"><mixed-citation xmlns:xlink="http://www.w3.org/1999/xlink" xlink:type="simple"><person-group><name name-style="western"><surname>Absolon</surname><given-names>K</given-names></name></person-group> (<year>1916</year>) <article-title>Z výzkumných cest po krasech Balkánu. O balkánské temnostní zvířeně.</article-title><source>Zlatá Praha</source><volume>33</volume>: <fpage>574</fpage>–<lpage>576</lpage>.</mixed-citation></ref><ref id="B3"><mixed-citation xmlns:xlink="http://www.w3.org/1999/xlink" xlink:type="simple"><person-group><name name-style="western"><surname>Bole</surname><given-names>J</given-names></name></person-group> (<year>1974</year>) <article-title>Rod <italic><tp:taxon-name><tp:taxon-name-part taxon-name-part-type="genus">Zospeum</tp:taxon-name-part></tp:taxon-name></italic> Bourguignat 1856 (<tp:taxon-name><tp:taxon-name-part taxon-name-part-type="class">Gastropoda</tp:taxon-name-part></tp:taxon-name>, <tp:taxon-name><tp:taxon-name-part taxon-name-part-type="family">Ellobiidae</tp:taxon-name-part></tp:taxon-name>) v Jugoslaviji. Die Gattung <italic><tp:taxon-name><tp:taxon-name-part taxon-name-part-type="genus">Zospeum</tp:taxon-name-part></tp:taxon-name></italic> Bourguignat 1886 (<tp:taxon-name><tp:taxon-name-part taxon-name-part-type="class">Gastropoda</tp:taxon-name-part></tp:taxon-name>, <tp:taxon-name><tp:taxon-name-part taxon-name-part-type="family">Ellobiidae</tp:taxon-name-part></tp:taxon-name>) in Jugoslawien. Razprave − Slovenska akademija znanosti in umetnosti.</article-title><source>Razred za naravoslovne vede</source><volume>17</volume>: <fpage>249</fpage>–<lpage>291</lpage>.</mixed-citation></ref></ref-list></tp:taxon-treatment>
